# Supplementary material for: Risk Factors for Neck Nodal Metastasis in Papillary Thyroid Cancer With BRAF V600E Mutation
Source: Front Endocrinol (Lausanne). 2022 Jun 16;13:884428. doi: 10.3389/fendo.2022.884428 (PMC9243356; doi:10.3389/fendo.2022.884428)
Supplement: Supplementary file 1 [file Table_1.xlsx]

## Sheet: Sheet1
Mutations	LNM(Y,N)	LNM-us(Y, N)	Pathology	HT(Y, N)	Focality(unifocal, multifocal)	Capsular invasion (Y,N)	Sex(F, M)	Years	Lobe(left, right, bilaterality)	Size in US(cm)	Locaation(upper,middle,lower, isthmus)	Hypoechogenicity (Y,N)	Ill-defined (Y,N)	Solid (Y,N)	Taller-than-wide (Y,N)	Microcalcification (Y,N))
BRAF	Y(Central and lateral cervical)	Y	PTC（R）0.4*0.4cm	N	Unifocal	N	F	28	Right	0.63	Upper	Y	N	Y	Y	Y
（LN,R）CCDC6/RET （L）BRAF	Y(Central and lateral cervical)	N	PTC L 0.4*0.3cm；R 0.6*0.5cm HT	Y	Multifocal	N	F	30	Bilaterality	0.84
BRAF	N	N	PTC（L）0.5*0.4cm，HT	Y	Unifocal	N	F	50	Left	0.53	Lower	Y	N	Y	Y	N
(R0.2*0.1cm)BRAF （FNA）BRAF	Y(Central)	N	PTC（R，4个）0.3*0.2cm；0.11*0.11 cm；0.11*0.11cm；0.1*0.1cm	N	Multifocal	N	F	37	Right	0.36
BRAF	Y(Central)	Y	PTC（R）1.7*1.5cm	N	Unifocal	N	F	23	Right	1.74	Middle	Y	Y	Y	N	N
BRAF	N	N	PTC（R）0.4*0.3cm	N	Unifocal	N	F	39	Right	0.45	Lower	Y	Y	Y	Y	N
BRAF TP53	Y(Central)	N	PTC （L）0.7*0.5cm；0.4*0.3cm；（R）1.4*1cm；0.5*0.4cm	N	Multifocal	N	F	64	Bilaterality	1.19
(L0.9*0.7cm)BRAF	N	N	PTC（L）0.9*0.7cm，0.3*0.2cm	N	Multifocal	Y	F	47	Left	0.74
BRAF	N	N	PTC（L）1*0.5cm	N	Unifocal	N	F	39	Left	0.84	Lower	Y	Y	Y	Y	Y
BRAF	N	N	PTC（R）1.2*1.2cm	N	Unifocal	Y	F	59	Right	1.51	Lower	Y	Y	N	Y	Y
BRAF	Y(Central)	N	PTC（R）0.3*0.2cm	N	Unifocal	N	F	48	Right	0.42	Lower	Y	Y	Y	N	Y
（L0.6*0.5cm）BRAF	Y(Central)	N	PTC（L）0.6*0.5cm；0.2*0.1cm	N	Multifocal	N	F	42	Left	0.57
BRAF	N	N	PTC（R）0.3*0.2cm；0.2*0.15cm	N	Multifocal	N	F	40	Right	0.33
IDH1 BRAF KMT2C	N	N	PTC（R）0.4*0.4cm，0.2*0.1cm	N	Multifocal	N	F	50	Right	0.64
BRAF	Y(Central)	Y	PTC（L）0.8*0.5cm （R）0.8*0.5cm，0.2*0.1cm	N	Multifocal	Y	F	36	Bilaterality	0.92
BRAF	N	N	PTC（L）0.3*0.3cm	N	Unifocal	N	F	62	Left	0.29	Middle	Y	Y	Y	Y	N
BRAF NCOR2	N	N	PTC（L）0.8*0.6cm，0.6*0.5cm	N	Multifocal	N	F	29	Left	1.34
BRAF KMT2C	N	N	PTC（R）0.9*0.7cm	N	Unifocal	N	M	44	Right	0.82	Middle	Y	N	Y	N	Y
BRAF	Y(Central)	N	PTC（L）0.5*0.4cm,HT	Y	Unifocal	N	F	37	Left	0.45	Lower	Y	N	Y	Y	Y
BRAF	N	N	PTC（L）0.02*0.01cm	N	Unifocal	N	F	29	Left	0.27	Upper	Y	Y	Y	Y	N
BRAF	N	N	PTC（L）0.8*0.6cm，HT	Y	Unifocal	N	F	27	Left	0.98	Upper	Y	N	Y	Y	N
BRAF	N	N	PTC（L）0.4*0.3cm	N	Unifocal	N	F	60	Right	0.38	Lower	Y	Y	Y	Y	N
（R）SPOP,BRAF,NCOR2 （L）BRAF,NCOR2	N	N	PTC（L）0.8*0.6cm； （R）0.8*0.4cm	N	Multifocal	N	F	53	Bilaterality	0.87
IDHI BRAF	N	Y	PTC（L）0.7*0.5cm，HT	Y	Unifocal	N	F	49	Left	0.65	Lower	Y	N	Y	Y	N
BRAF KMT2C SPOP TP53 GNAS KRAS	Y(Central and lateral cervical)	N	PTC（L）1.4*0.7cm，0.7*0.3cm（R）0.15*0.1cm	N	Multifocal	N	F	53	Bilaterality	3.38
（LN）BRAF,AXIN1 （R 1.3cm）BRAF,CCDC6/RET	Y(Central)	Y	PTC（R)1.3*1cm；0.3*0.3cm	N	Multifocal	Y	F	65	Right	0.89
BRAF	N	N	PTC(L)0.5*0.4cm，HT	Y	Unifocal	N	F	55	Left	0.42	Lower	Y	N	Y	Y	N
BRAF	N	N	PTC（R）0.6*0.5cm，HT	Y	Unifocal	N	F	50	Right	0.64	Lower	Y	N	Y	N	N
BRAF	N	N	PTC（L）0.3*0.2cm	N	Unifocal	N	M	32	Left	0.55	Upper	Y	N	Y	Y	N
BRAF	Y(Central and lateral cervical)	N	PTC（L）2.5*2.5cm，HT	Y	Unifocal	N	M	50	Left	3.11	Lower	Y	N	N	N	Y
（R,L）AXIN1,BRAF （R adenoma）NRAS,BRAF	Y(Central and lateral cervical)	Y	PTC（R）0.5*0.6cm（L）2.2*1.5cm Adenoma(R)2.8cm	N	Multifocal	N	F	50	Bilaterality	3.03
BRAF NCOR2	N	N	PTC（R）0.25*0.15cm,HT	Y	Unifocal	N	F	34	Right	0.29	Lower	Y	N	Y	Y	N
（R,L）BRAF （LN）NRAS,BRAF	Y(Central and lateral cervical)	Y	PTC（L）0.5*0.4cm；（R）Max:1.5*1.2cm，others:0.1-0.5cm	N	Multifocal	N	F	30	Bilaterality	1.52
BRAF	N	N	PTC（R）0.2*0.2cm；Subacute thyroiditis	N	Unifocal	N	F	59	Right	0.42	Upper	Y	N	Y	Y	N
(R 1.1cm)BRAF NRAS	Y(Central)	N	PTC（R)1.1*0.8cm，0.2*0.2cm， 0.1*0.1cm，MNG	N	Multifocal	N	F	59	Right	0.9
BRAF	N	N	PTC（L）0.7*0.4cm	N	Unifocal	N	M	47	Left	0.36	Isthmus	Y	N	Y	Y	N
BRAF KRAS	Y(Central)	N	PTC（L）0.1*0.1cm； （R）0.6*0.5cm；0.4*0.4cm	N	Multifocal	N	F	55	Bilaterality	0.53
BRAF TSHR	N	N	PTC(L)0.6*0.4cm MNG	N	Unifocal	N	F	30	Left	0.79	Upper	Y	N	Y	N	Y
NOTCH1 BRAF	Y(Central)	N	PTC( L )0.7*0.5cm，HT	Y	Unifocal	N	F	33	Left	0.77	Upper	Y	N	Y	N	Y
BRAF AXIN1	N	N	PTC（R）0.3*0.2cm	N	Unifocal	N	M	42	Right	0.46	Lower	Y	N	Y	Y	N
BRAF	N	N	PTC（R）0.3*0.3cm	N	Unifocal	N	F	27	Right	0.55	Lower	Y	N	Y	Y	N
BRAF	N	N	PTC（R）0.3*0.2cm	N	Unifocal	N	F	56	Right	0.38	Lower	Y	N	Y	Y	Y
BRAF	N	N	PTC（R）0.7*0.5cm	N	Unifocal	N	M	27	Right	0.75	Lower	Y	N	Y	N	Y
(L PTC)BRAF RET	Y(Central)	N	PTC（L）0.2*0.1cm	N	Unifocal	N	F	47	Left	0.42	Lower	Y	Y	Y	Y	N
BRAF AXIN1 CCDC6/RET	N	N	PTC（R）1*0.7cm；HT	Y	Unifocal	N	F	70	Right	0.65	Upper	Y	N	Y	Y	N
（R）BRAF	N	N	PTC（L）0.3*0.2cm； (R)0.5*0.4cm	N	Multifocal	Y	F	46	Bilaterality	0.26
（L PTC）BRAF NCOR2 (R)NCOR2	N	N	PTC（L）0.7*0.7cm，HT （R）Adenoma	Y	Unifocal	N	F	62	Left	0.67	Middle	Y	N	Y	Y	N
（R）BRAF	N	N	PTC（R）0.8*0.7cm Adenoma（0.5*0.35cm）	N	Unifocal	N	F	54	Right	0.91	Upper	Y	N	Y	Y	N
BRAF NOTCH TSHR	N	N	PTC（R）0.6*0.5cm；0.5*0.4cm	N	Multifocal	N	F	38	Right	0.71
BRAF	Y(Central)	N	PTC（L）0.2*0.2cm	N	Unifocal	N	F	65	Left	0.31	Lower	Y	Y	Y	N	N
BRAF	N	N	PTC（L）1*0.9cm	N	Unifocal	N	F	58	Right	1.01	Middle	Y	N	Y	N	N
（R）BRAF TERT NOTCH1	Y(Central)	N	PTC（R）1.5*1.3cm，HT	Y	Unifocal	N	M	35	Right	1.82	Lower	Y	Y	Y	N	Y
BRAF	N	N	PTC（L）0.6*0.5cm； （R）0.45*0.3cm，0.2*0.2cm，HT	Y	Multifocal	N	F	47	Bilaterality	0.7
BRAF SPOP KMT2C	N	N	PTC（R）0.6*0.5cm	N	Unifocal	N	M	51	Right	0.45	Middle	Y	N	Y	Y	Y
NOTCH1 BRAF	Y(Central)	N	PTC（R）0.5*0.4cm	N	Unifocal	N	F	37	Right	0.38	Lower	Y	N	Y	Y	Y
BRAF KMT2C ATM TSC2	N	N	PTC（L）0.8*0.7cm	N	Unifocal	N	F	33	Left	0.87	Lower	Y	N	Y	N	Y
BRAF	Y(Central)	N	PTC（L）0.4*0.4cm（R）1.3*1.3cm	N	Multifocal	N	F	57	Bilaterality	1.22
BRAF CDKN2A	N	N	PTC（R）0.7*0.5cm	N	Unifocal	N	F	51	Right	0.56	Lower	Y	N	Y	Y	N
BRAF	N	N	PTC（R）0.1*0.1cm，HT	Y	Unifocal	N	F	51	Right	0.3	Upper	Y	N	Y	Y	N
（L）BRAF （R）NCOR2	Y(Central)	N	PTC（R）0.1*0.1cm（L）0.4*0.3cm	N	Multifocal	N	F	39	Bilaterality	0.44
BRAF	N	N	PTC（L）0.5*0.4cm，HT	Y	Unifocal	N	M	42	Left	0.61	Middle	Y	N	Y	Y	N
BRAF	N	N	PTC（R）0.7*0.5cm，0.3*0.3cm， HT	Y	Multifocal	N	M	37	Right	0.64
（L）BRAF （L LN）BRAF （R）无	Y(Central and lateral cervical)	Y	PTC (L)1.5*1cm （R）NG	N	Unifocal	Y	F	29	Left	1	Middle	Y	N	Y	Y	Y
（L）BRAF KMT2C (R)BRAF	N	N	PTC（L）0.4*0.3cm（R）0.5*0.5cm	N	Multifocal	N	M	42	Bilaterality	0.64
BRAF	N	N	PTC（L）0.6*0.5cm	N	Unifocal	N	F	51	Left	0.71	Middle	Y	N	Y	N	N
BRAF	N	N	PTC（L）0.5*0.3cm	N	Unifocal	N	F	41	Left	0.96	Upper	Y	N	Y	N	Y
ZFHX3 BRAF	Y(Central)	N	PTC（L）0.7*0.3cm	N	Unifocal	N	F	36	Left	0.73	Upper	Y	N	Y	N	Y
BRAF IDH1 NOTCH1	N	N	PTC（R）0.6*0.4cm	N	Unifocal	N	F	35	Right	0.66	Upper	Y	N	Y	N	Y
BRAF	Y(Central)	N	PTC（L）0.5*0.3cm； （R）max0.5*0.4cm	N	Multifocal	Y	M	45	Bilaterality	0.33
BRAF	N	N	PTC（R）0.2*0.15cm	N	Unifocal	N	M	58	Right	0.35	Lower	Y	Y	Y	Y	N
BRAF IDH1	N	N	PTC（L）0.3*0.3cm	N	Unifocal	N	F	68	Left	0.44	Upper	Y	N	Y	Y	N
BRAF	Y(Central)	N	PTC（L）1*1cm	N	Unifocal	N	M	47	Left	0.96	Middle	Y	N	Y	Y	Y
BRAF	N	N	PTC（L）0.5*0.3cm，0.2*0.2cm； （R）0.6*0.5cm，0.2*0.1cm；HT	Y	Multifocal	N	F	39	Bilaterality	0.49
BRAF	N	N	PTC（R）0.4*0.4cm；0.1*0.1cm，HT	Y	Multifocal	N	F	58	Right	0.5
BRAF	N	N	PTC（R）2×1.4cm	N	Unifocal	Y	M	32	Right	1.78	Isthmus	Y	Y	Y	N	Y
BRAF	N	N	PTC（L）0.4*0.2cm；HT	Y	Unifocal	N	F	47	Left	0.37	Upper	Y	N	Y	Y	N
BRAF	N	N	PTC（R）0.3*0.3cm	N	Unifocal	N	F	50	Right	0.45	Upper	Y	Y	Y	N	N
BRAF	Y(Central)	N	PTC（L）0.3*0.2cm	N	Unifocal	N	F	43	Left	0.32	Lower	Y	N	Y	Y	N
BRAF	N	N	PTC（R）0.5*0.4cm；（L）0.2*0.2cm	N	Multifocal	N	F	47	Bilaterality	0.53
BRAF	N	N	PTC（R）0.6*0.5cm	N	Unifocal	N	F	33	Right	0.48	Middle	Y	N	Y	Y	N
BRAF	N	N	PTC（R）0.2*0.2cm	N	Unifocal	N	F	33	Right	0.33	Lower	Y	N	Y	Y	N
（L）BRAF TP53 TSHR NOTCH1	N	N	PTC（L）0.7*0.6cm；（R）0.26*0.2cm HT	Y	Multifocal	N	F	39	Bilaterality	0.86
BRAF RET TPM3/NTRK1	Y(Central)	N	PTC（R）1*0.7cm,0.6*0.5cm	N	Multifocal	Y	F	57	Right	1.1
BRAF	N	N	PTC（L）1*0.8cm	N	Unifocal	N	F	30	Left	1.12	Lower	Y	N	Y	N	Y
（R）BRAF APC	Y(Central and lateral cervical)	N	PTC（R）1.5*1.0cm	N	Unifocal	N	F	36	Right	1.62	Upper	Y	N	Y	N	Y
BRAF	N	N	PTC（L）0.8*0.7cm；0.1*0.1cm	N	Multifocal	N	F	64	Left	1.12
BRAF	Y(Central and lateral cervical)	Y	PTC（R）0.3*0.3cm；HT	Y	Unifocal	N	F	32	Right	0.52	Middle	Y	N	Y	Y	Y
BRAF	Y(Central and lateral cervical)	Y	PTC（L）1.6*1.2cm	N	Unifocal	N	F	46	Left	1.72	Upper	Y	Y	Y	N	Y
（L）BRAF	Y(Central)	N	PTC（R）0.7*0.5cm；（L）0.4*0.3cm	N	Multifocal	N	M	29	Bilaterality	0.82
BRAF	N	N	PTC（R）0.8*0.8cm	N	Unifocal	N	F	54	Right	0.94	Lower	Y	N	Y	Y	Y
（L）BRAF KMT2C (R)BRAF	N	N	PTC（L）0.5*0.4cm,0.2*0.2cm（R）0.4*0.3cm	N	Multifocal	N	M	55	Bilaterality	0.66
(R)BRAF （R LN）BRAF	Y(Central)	Y	PTC（R）1.3*1cm；0.7*0.5cm；0.4*0.3cm	N	Multifocal	N	M	39	Right	1.71
BRAF	N	N	PTC（R）0.5*0.5cm，0.4*0.3cm	N	Multifocal	N	F	36	Right	0.46
BRAF AXIN1	N	N	PTC（L）0.2*0.2cm，0.1*0.1cm； （R）0.5*0.4cm，0.1*0.1cm	N	Multifocal	N	F	49	Bilaterality	0.38
BRAF	Y(Central and lateral cervical)	Y	PTC（R）1.5*0.9cm	N	Unifocal	N	M	34	Right	1.19	Upper	Y	N	Y	Y	Y
BRAF	Y(Central)	N	PTC（R）1.3*1.3*0.7cm	N	Unifocal	N	M	39	Right	1.55	Upper	Y	Y	Y	Y	Y
（L LN）BRAF （L）BRAF	Y(Central and lateral cervical)	Y	PTC（L）1*1cm	N	Unifocal	N	M	73	Left	0.8	Middle	Y	N	Y	Y	N
BRAF	Y(Central)	Y	PTC（L）0.5*0.4cm	N	Unifocal	N	M	30	Left	0.43	Lower	Y	Y	Y	Y	N
（L PTC）BRAF	N	N	PTC（L）0.3*0.2cm，0.2*0.1cm;NG (R) 3*2.2cm	N	Multifocal	N	F	53	Left	0.26
（L）NRAS, DICER1 （R）BRAF	N	Y	PTC（L）0.3*0.3cm,0.2*0.2cm； （R）0.5*0.3cm,0.2*0.1cm	N	Multifocal	N	F	32	Bilaterality	0.58
BRAF	Y(Central)	N	PTC（R）0.3*0.2cm	N	Unifocal	N	F	48	Left	0.42	Lower	Y	Y	Y	N	Y
（ L LN）BRAF (R,L)BRAF	Y(Central and lateral cervical)	Y	PTC（L）2.2*1.5cm；（R）0.3*0.2cm	N	Multifocal	N	F	38	Bilaterality	2.28
BRAF ZFHX3	N	N	PTC（R）0.3*0.3cm	N	Unifocal	N	F	43	Right	0.52	Lower	Y	N	Y	Y	N
BRAF	Y(Central)	N	PTC（R）0.3*0.3cm，HT	Y	Unifocal	N	F	33	Right	0.35	Lower	Y	N	Y	Y	Y
BRAF	Y(Central)	N	PTC（L）0.5*0.5cm	N	Unifocal	N	M	25	Left	0.52	Middle	Y	N	Y	Y	N
BRAF ATM,KMT2C	Y(Central and lateral cervical)	N	PTC（L）0.7*0.5cm；0.3*0.2cm	N	Multifocal	Y	F	47	Left	0.76
BRAF	N	N	甲状腺乳头状癌（右，2个）0.5*0.5cm，0.4*0.3cm	N	Multifocal	N	F	36	Right	0.45
BRAF	Y(Central)	N	PTC（L）0.6*0.6cm；HT	Y	Unifocal	N	F	56	Left	0.56	Upper	Y	Y	Y	Y	Y
BRAF, APC,RET,NRAS	N	N	PTC（L）：0.9*0.8cm；0.8*0.5cm；1.5*1.3cm；1*0.8cm	N	Multifocal	N	F	58	Left	0.93
BRAF NOTCH1	N	N	PTC（R）0.2*0.2cm,0.1*0.1cm，HT	Y	Multifocal	N	F	40	Right	0.3
BRAF ZFHX3	Y(Central)	N	PTC（R）0.4*0.3cm；0.3*0.3cm	N	Multifocal	N	M	43	Right	0.37
BRAF	Y(Central)	N	PTC（R）0.2*0.2cm；HT	Y	Unifocal	N	F	48	Right	0.42	Lower	Y	N	Y	Y	Y
BRAF FZH1	Y(Central)	N	PTC（L）0.5*0.4cm，HT	Y	Unifocal	N	F	58	Left	0.55	Lower	Y	Y	Y	Y	N
（R）BRAF SPOP	N	N	PTC（R）0.6*0.4cm；（L）adenoma；HT	Y	Unifocal	N	F	44	Right	0.57	Upper	Y	Y	Y	N	Y
BRAF	N	N	PTC（L）0.7*0.6cm	N	Unifocal	N	F	29	Left	0.66	Upper	Y	Y	Y	Y	N
BRAF	N	N	PTC（R）0.1*0.1cm，HT	Y	Unifocal	N	F	51	Right	0.32	Upper	Y	N	Y	Y	N
BRAF	Y(Central)	Y	PTC（L）0.6*0.4cm，0.5*0.4cm； （R）1.2*0.8cm；HT	Y	Multifocal	N	F	32	Bilaterality	1.42
BRAF,NRAS	N	N	PTC（R）1.2*0.9cm；0.3*0.2cm，HT	Y	Multifocal	N	F	38	Right	1.66
BRAF	Y(Central and lateral cervical)	Y	PTC（L）0.7*0.4cm；（R）0.8*0.6cm，0.1*0.1cm	N	Multifocal	Y	F	24	Bilaterality	1
BRAF	Y(Central)	Y	PTC（L）0.5*0.5cm，HT	Y	Unifocal	N	F	37	Left	0.61	Isthmus	Y	N	Y	Y	Y
（R）BRAF TP53	Y(Central and lateral cervical)	N	PTC（R）0.7*0.6cm	N	Unifocal	Y	F	30	Right	0.58	Upper	Y	N	Y	Y	Y
BRAF	Y(Central)	N	PTC（L）1.2*1cm，0.2*0.2cm	N	Multifocal	N	M	40	Left	1.84
BRAF,TP53	N	N	PTC（R）0.5*0.5cm；0.3*0.2cm	N	Multifocal	N	F	48	Right	0.58
BRAF,RET	N	N	PTC（L）0.25*0.2cm	N	Unifocal	N	M	55	Left	0.34	Lower	Y	N	Y	Y	N
BRAF,RET	Y(Central)	N	PTC（R）0.3*0.2cm；0.2*0.2cm；HT	Y	Multifocal	N	M	41	Right	0.49
BRAF	Y(Central)	N	PTC（R）1.2*1.1cm，（L）0.3*0.3cm	N	Multifocal	Y	M	65	Bilaterality	1.17
BRAF NOTCH1	Y(Central and lateral cervical)	N	PTC（L）max:0.8*0.5cm；min:0.15*0.1cm；（R）0.9*0.8cm，HT	Y	Multifocal	N	F	59	Bilaterality	0.9
BRAF NOTCH1	Y(Central)	N	PTC（R）0.5*0.5cm	N	Unifocal	N	F	40	Right	0.59	Isthmus	Y	Y	Y	Y	N
BRAF	N	N	PTC（L）0.1*0.1cm，HT	Y	Unifocal	N	F	38	Left	0.41	Middle	Y	Y	Y	N	N
BRAF	Y(Central)	N	PTC（L）0.3*0.3cm，HT	Y	Unifocal	N	M	32	Left	0.29	Upper	Y	Y	Y	Y	N
BRAF	N	N	PTC（L）0.3*0.3cm	N	Unifocal	N	F	36	Left	0.41	Upper	Y	N	Y	Y	N
BRAF	N	N	PTC（L）0.4*0.4cm	N	Unifocal	N	F	40	Left	0.56	Upper	Y	Y	Y	Y	Y
BRAF	N	N	PTC（R）1.1*1cm，HT	Y	Unifocal	N	F	39	Right	1.74	Middle	Y	Y	Y	Y	N
BRAF NCOR2	Y(Central and lateral cervical)	Y	PTC（R）0.8*0.8cm	N	Unifocal	N	F	72	Right	0.73	Lower	Y	N	Y	N	Y
BRAF	N	N	PTC（R）0.3*0.3cm	N	Unifocal	N	F	30	Right	0.44	Upper	Y	Y	Y	N	Y
BRAF	N	N	PTC（L）0.4*0.3cm；（R）0.1*0.1cm	N	Multifocal	N	F	44	Bilaterality	0.42
（LN）NOTCH1 （R,L）BRAF,NOTCH1	Y(Central)	N	PTC（L）0.3*0.2cm；（R）0.8*0.6cm	N	Multifocal	N	F	60	Bilaterality	0.71
（LN）BRAF NCOR2 (R,L)BRAF	Y(Central)	N	PTC（L）0.3*0.2cm；0.3*0.2cm；0.2*0.1cm； 0.2*0.1cm；0.2*0.1cm；0.1*0.05cm；（R）1.2*0.5cm；0.2*0.15cm	N	Multifocal	N	F	57	Bilaterality	1.16
BRAF,APC	N	N	PTC（R）0.7*0.5，HT	Y	Unifocal	N	F	41	Right	0.57	Lower	Y	N	Y	Y	Y
BRAF	Y(Central)	N	PTC（L）0.2*0.2cm（R）0.7*0.5cm，0.5*0.3cm ，0.3*0.3cm	N	Multifocal	Y	M	44	Bilaterality	0.36
BRAF	Y(Central)	N	PTC（R）1.0*0.7cm	N	Unifocal	N	F	43	Right	0.89	Middle	Y	Y	Y	Y	Y
BRAF	Y(Central)	N	PTC（R）1.1*0.8cm	N	Unifocal	N	F	60	Right	1.27	Lower	Y	Y	Y	N	Y
BRAF	Y(Central)	N	PTC（R）0.4*0.3cm	N	Unifocal	N	M	43	Right	0.4	Middle	Y	Y	Y	Y	N
BRAF	N	N	PTC（R）1.2*0.8cm	N	Unifocal	N	F	59	Right	1	Lower	Y	N	Y	N	Y
（L）无 （R）BRAF	Y(Central)	Y	PTC（R）1.5*0.8cm；（L）NG	N	Unifocal	N	F	25	Right	1.34	Lower	Y	Y	Y	Y	Y
BRAF	Y(Lateral cervical)	Y	PTC（L）0.5*0.4cm；（R）0.25*0.2cm；0.2*0.2cm，HT	Y	Multifocal	N	F	60	Bilaterality	0.6
（LN）BRAF （R）BRAF	Y(Central and lateral cervical)	Y	PTC（R）1*1cm，0.3*0.3cm	N	Multifocal	N	F	32	Right	1.88
BRAF	N	N	PTC（L）0.5*0.3cm；0.2*0.2cm，HT	Y	Multifocal	N	F	52	Left	0.4
BRAF	N	N	PTC（L）0.3*0.2cm，HT	Y	Unifocal	N	F	69	Left	0.42	Middle	Y	N	Y	Y	N
BRAF	N	N	PTC（L）0.5*0.4cm	N	Unifocal	N	F	46	Left	0.48	Lower	Y	Y	Y	Y	Y
BRAF	Y(Central)	N	PTC（L）0.5*0.4cm；（R）0.2*0.2cm， 0.2*0.2cm；HT	Y	Multifocal	N	F	33	Bilaterality	0.49
BRAF	Y(Central)	N	PTC（R）0.4*0.3cm；（L）1.3*1.1cm HT	Y	Multifocal	N	F	58	Bilaterality	1.19
BRAF	Y(Central)	N	PTC（R）0.5*0.5cm，HT	Y	Unifocal	N	F	26	Right	0.66	Upper	Y	Y	Y	Y	Y
BRAF ZFHX3	Y(Central)	Y	PTC（L）0.5*0.4cm，HT	Y	Unifocal	N	F	32	Left	0.53	Lower	Y	N	Y	Y	Y
BRAF	N	N	PTC（L）0.4*0.3cm	N	Unifocal	N	F	37	Left	0.46	Middle	Y	Y	Y	Y	N
BRAF	Y(Central)	N	PTC（L）0.1*0.1cm；（R）0.5*0.4cm	N	Multifocal	N	M	33	Bilaterality	0.51
BRAF	Y(Central)	Y	PTC（R）0.8*0.5cm	N	Unifocal	N	F	31	Right	1.03	Lower	Y	Y	Y	N	Y
BRAF,NOTCH1	Y(Central)	Y	（PTC（L）0.2*0.2cm；（R）0.7*0.6cm，0.3*0.3cm；0.3*0.3cm	N	Multifocal	N	F	55	Bilaterality	1.94
BRAF	N	N	PTC（R）0.3*0.3cm	N	Unifocal	N	F	53	Right	0.34	Lower	Y	N	Y	Y	N
BRAF	N	N	PTC（L）0.6*0.5cm	N	Unifocal	N	M	47	Left	0.62	Upper	Y	N	Y	Y	Y
（L PTC,L LN）BRAF	Y(Central and lateral cervical)	Y	PTC（L）0.7*0.4cm，（R）NG	N	Unifocal	N	M	44	Left	0.63	Upper	Y	N	Y	N	Y
BRAF	N	N	PTC（L）0.4*0.4cm	N	Unifocal	N	F	58	Left	0.38	Lower	Y	Y	Y	Y	N
BRAF，KRAS	N	N	PTC（L）0.6*0.5cm	N	Unifocal	N	F	57	Left	0.51	Lower	Y	Y	Y	Y	Y
（R）BRAF	Y(Central)	N	PTC（R）0.4*0.3cm； （L）NG，HT	Y	Unifocal	N	F	58	Right	0.59	Lower	Y	Y	Y	Y	Y
（FNA）BRAF	N	Y	PTC（R）0.4*0.3cm，HT	Y	Unifocal	N	F	65	Right	0.65	Upper	Y	Y	Y	Y	Y
BRAF	Y(Central)	N	PTC（L）0.3*0.3cm，0.1*0.1cm，0.1*0.1cm； （R）0.4*0.4cm	N	Multifocal	N	M	54	Bilaterality	0.35
BRAF	N	N	PTC（L）0.2*0.2cm；（R）0.6*0.5cm， 0.3*0.2cm	N	Multifocal	N	F	46	Bilaterality	0.61
BRAF	N	Y	PTC（R）0.6*0.5cm，0.4*0.3cm	N	Multifocal	N	M	60	Right	0.77
BRAF	Y(Central)	N	PTC（R）0.4*0.4cm	N	Unifocal	N	F	40	Right	0.35	Upper	Y	N	Y	Y	N
BRAF	Y(Central)	N	PTC（L）0.2*0.2cm：（R）0.9*0.9cm	N	Multifocal	N	F	33	Bilaterality	0.96
BRAF	N	N	PTC（R）0.4*0.3cm	N	Unifocal	N	F	41	Right	0.56	Upper	Y	N	Y	Y	Y
（L）BRAF （R）BRAF CCDC6/RET	Y(Central)	N	PTC（L）0.5*0.3cm；（R）0.2*0.2cm	N	Multifocal	N	F	58	Bilaterality	0.73
BRAF	Y(Central)	N	PTC（L）0.6*0.5cm,0.7*0.5cm；（R）0.5*0.2cm	N	Multifocal	N	F	46	Bilaterality	0.66
BRAF	N	N	PTC（R）0.4*0.4cm,HT	Y	Unifocal	N	F	59	Right	0.54	Middle	Y	N	Y	Y	Y
BRAF	N	N	PTC（L）0.4*0.4，HT	Y	Unifocal	N	F	47	Left	0.61	Lower	Y	N	Y	Y	Y
BRAF	Y(Central and lateral cervical)	Y	PTC（L）1.8*1cm	N	Unifocal	N	F	30	Left	2.96	Upper	Y	Y	Y	N	Y
BRAF	Y(Central)	N	PTC（R）1*0.8cm,NG	N	Unifocal	Y	F	41	Right	0.86	Isthmus	Y	Y	Y	N	N
BRAF	N	N	PTC（L）0.5*0.4cm；（R）0.9*0.9cm,0.6*0.4cm	N	Multifocal	N	F	58	Bilaterality	1.17
BRAF HRAS	N	N	PTC（L）0.2*0.15cm；（R）Adenoma	N	Unifocal	N	F	57	Left	0.46	Lower	Y	N	Y	Y	N
BRAF	N	N	PTC（L）0.4*0.3cm；（R）0.4*0.2cm	N	Multifocal	N	F	49	Bilaterality	0.41
BRAF	Y(Central)	N	PTC（L）0.5*0.5cm	N	Unifocal	N	F	33	Left	0.6	Upper	Y	N	Y	Y	Y
BRAF	Y(Central)	N	PTC（L）0.19*0.05cm,0.03*0.03cm； （R）0.4*0.4cm,0.25*0.22cm,0.06*0.06cm	N	Multifocal	N	F	57	Bilaterality	0.6
BRAF	Y(Central)	N	PTC（R）1.3*1.1cm	N	Unifocal	N	M	33	Right	1.38	Middle	Y	N	Y	N	Y
BRAF,RET	N	N	PTC（R）0.3*0.2cm	N	Unifocal	N	M	46	Right	0.43	Upper	Y	N	Y	N	Y
BRAF	Y(Central)	Y	PTC（L）2.3*1.5cm	N	Unifocal	N	F	28	Left	2.85	Lower	N	Y	Y	Y	Y
BRAF	Y(Central and lateral cervical)	Y	PTC（L）max:1.7*0.3mm，HT	Y	Multifocal	N	F	29	Left	0.34
BRAF	N	N	PTC（L）0.2*0.15cm	N	Unifocal	N	F	71	Left	0.37	Upper	Y	N	Y	Y	Y
BRAF	Y(Central and lateral cervical)	Y	PTC（R）3*2.3cm；（L）1.1*0.7cm	N	Multifocal	N	F	41	Bilaterality	2.95
BRAF	N	N	PTC（R）0.3*0.3cm	N	Unifocal	N	M	42	Right	0.43	Middle	Y	Y	Y	Y	Y
BRAF	N	N	PTC（R）0.4*0.4cm	N	Unifocal	N	F	52	Right	0.42	Middle	Y	Y	Y	Y	Y
BRAF	N	N	PTC（R）0.2*0.2cm，HT	Y	Unifocal	N	F	41	Right	0.31	Lower	Y	Y	Y	N	N
BRAF	N	N	PTC（L）0.6*0.5，HT	Y	Unifocal	N	F	52	Left	0.6	Lower	Y	Y	Y	Y	N
（L）BRAF	Y(Central and lateral cervical)	N	PTC（L）1.2*1cm； （R）NG	N	Unifocal	N	F	58	Left	1.18	Upper	Y	Y	Y	N	Y
BRAF	Y(Central and lateral cervical)	N	PTC（L）1*1cm，0.4*0.3cm，0.2*0.1cm;（R）0.7*0.6cm，0.4*0.4cm，HT	Y	Multifocal	Y	F	35	Bilaterality	1.04
BRAF	N	N	PTC（R）0.4*0.3cm；0.2*0.2cm	N	Multifocal	N	F	44	Right	0.47
BRAF	Y(Central)	N	PTC（L）1*1cm	N	Unifocal	Y	F	69	Left	1.18	Middle	N	Y	Y	N	N
（L）BRAF NCOA4/RET (R)BRAF	Y(Lateral cervical)	Y	PTC（R）0.6*0.4cm,0.3*0.3cm, 0.2*0.2cm,0.2*0.1cm；PTC（L） 1.3*1cm；0.35*0.3cm，HT	Y	Multifocal	N	F	42	Bilaterality	1.21
BRAF	N	N	PTC（R）0.5*0.4cm，0.1*0.1cm	N	Multifocal	N	F	59	Right	0.78
（R 0.5*0.3cm ）BRAF ZFHX3,NCOR2 （R 0.2*0.2cm）BRAF,ZFHX3	N	Y	PTC（R）0.5*0.3cm；0.2*0.2cm； 0.1*0.1cm；HT	Y	Multifocal	N	F	35	Right	0.47
BRAF	N	N	PTC（R）0.6*0.5cm	N	Unifocal	Y	F	53	Right	0.61	Upper	Y	N	Y	Y	Y
（R）BRAF	N	N	PTC（R）0.7×0.6cm，0.3×0.2cm （L）NG	N	Multifocal	N	F	62	Right	1.02
（R）BRAF	N	Y	PTC（R）0.5*0.4cm	N	Unifocal	N	F	42	Right	0.58	Lower	Y	N	Y	Y	Y
(L)BRAF TERT TP53 KMT2C	Y(Central and lateral cervical)	Y	PTC（L）2.3*2cm；（R）NG	N	Unifocal	N	F	77	Left	2.57	Lower	Y	Y	Y	N	Y
BRAF, ETV6/NTRK3	Y(Central)	N	PTC（L）0.35*0.3cm，HT	Y	Unifocal	N	M	45	Left	0.38	Middle	Y	Y	Y	Y	N
BRAF	Y(Central)	N	PTC（L）1*0.7cm	N	Unifocal	Y	M	35	Left	0.98	Upper	Y	N	Y	N	Y
BRAF	N	N	PTC（L）0.3*0.2cm	N	Unifocal	N	F	35	Left	0.35	Lower	Y	N	Y	Y	Y
BRAF	N	N	PTC（R）0.3*0.2cm，HT	Y	Unifocal	N	F	47	Right	0.4	Upper	Y	Y	Y	Y	N
（L）N （R）BRAF ZFHX3	Y(Central)	N	PTC（L）0.2*0.1cm；0.2*0.15cm； (R)1.2*0.5cm；0.3*0.2cm；0.2*0.1cm	N	Multifocal	N	F	57	Bilaterality	0.77
BRAF	Y(Central)	N	PTC（R）0.7*0.5cm	N	Unifocal	N	F	50	Right	0.55	Lower	Y	N	Y	Y	N
BRAF ZFHX3	N	N	PTC（R）0.5*0.3cm	N	Unifocal	N	M	39	Right	0.56	Middle	Y	N	Y	Y	N
(R)ETV6/NTRK3 BRAF	Y(Central and lateral cervical)	N	PTC（R）0.2*0.2cm；0.3*0.3cm	N	Multifocal	N	F	54	Right	0.42
BRAF	N	N	PTC（L）0.3*0.2cm	N	Unifocal	N	F	51	Left	0.46	Upper	Y	N	Y	Y	N
BRAF,RET	N	N	PTC（L）0.7×0.7cm	N	Unifocal	N	F	69	Left	4.79	Lower	Y	N	Y	N	Y
BRAF	N	N	PTC（R）1.3*1cm	N	Unifocal	N	F	48	Right	1.4	Middle	Y	Y	Y	N	Y
BRAF	N	N	PTC（L）0.4*0.2cm	N	Unifocal	N	F	34	Left	0.3	Lower	Y	Y	Y	Y	Y
(R)BRAF IDH1,TP53	Y(Central and lateral cervical)	Y	PTC（R）2*1.4cm；（L）0.2*0.2cm	N	Multifocal	N	F	51	Bilaterality	2.09
BRAF	Y(Central)	N	PTC（R）1.4*0.8cm	N	Unifocal	N	F	38	Right	1.53	Middle	Y	N	Y	N	Y
BRAF	N	N	PTC（R）0.5*0.5cm，0.3*0.3cm，0.5*0.3cm；HT	Y	Multifocal	N	F	48	Right	0.62
BRAF	Y(Central)	N	PTC（L）0.3*0.3cm；（R）4.5*3cm；HT	Y	Multifocal	N	F	51	Bilaterality	5.42
（R）NOTCH1 (L)BRAF	N	N	PTC（L）0.6*0.6cm；（R）0.6*0.6cm HT	Y	Multifocal	N	F	28	Bilaterality	0.66
（R）BRAF, NOTCH1	Y(Central and lateral cervical)	Y	PTC（R）1.8*1.6cm；0.8*0.5cm； 0.7*0.5cm	N	Multifocal	N	F	63	Right	1.8
BRAF	N	N	PTC（L）0.7*0.7cm	N	Unifocal	N	F	31	Left	0.8	Lower	Y	Y	Y	N	Y
（L）BRAF	Y(Central)	N	PTC（L）1.2*0.9cm，0.5*0.3cm，0.1*0.1cm	N	Multifocal	N	M	45	Left	1.06
BRAF	Y(Central and lateral cervical)	N	PTC（L）0.7*0.6cm	N	Unifocal	N	F	40	Left	0.61	Middle	Y	Y	Y	Y	Y
BRAF	Y(Central)	N	PTC（R）0.2*0.2cm	N	Unifocal	N	F	50	Right	0.42	Middle	Y	N	Y	N	Y
BRAF,RET	Y(Central)	N	PTC（L）0.3*0.2cm，HT	Y	Unifocal	N	F	47	Left	0.45	Lower	Y	Y	Y	Y	N
BRAF	Y(Central)	N	PTC（R）0.9*0.5cm；0.4*0.3cm	N	Multifocal	N	M	40	Right	0.88
BRAF	Y(Central and lateral cervical)	Y	PTC（R）2.2*1.1cm	N	Unifocal	Y	M	52	Right	2.33	Upper	Y	Y	Y	N	Y
（L）BRAF, KMT2C	Y(Central and lateral cervical)	Y	PTC（L）1.7*1.3cm	N	Unifocal	N	F	45	Left	2.43	Upper	Y	Y	Y	N	Y
BRAF	N	N	PTC（R）0.7*0.3cm，HT	Y	Unifocal	N	F	44	Right	0.41	Upper	Y	Y	Y	Y	N
（L)BRAF	Y(Central)	N	PTC（L）0.8*0.7cm	N	Unifocal	Y	F	72	Left	0.97	Upper	Y	N	Y	Y	Y
BRAF	N	N	PTC（L）0.8*0.8cm	N	Unifocal	N	M	55	Left	0.82	Middle	Y	N	Y	Y	Y
（LN）BRAF NOTCH1 （L）BRAF	Y(Central)	N	PTC（L）0.6*0.4cm	N	Unifocal	N	F	25	Left	0.78	Upper	Y	Y	Y	Y	Y
BRAF	N	N	PTC（L）0.4*0.3cm，HT	Y	Unifocal	N	M	32	Left	0.47	Lower	Y	Y	Y	N	Y
BRAF	N	N	PTC（R）0.4*0.4cm，HT	Y	Unifocal	N	F	48	Right	0.37	Lower	Y	N	Y	Y	Y
(L)BRAF	N	N	PTC（L）0.6*0.5cm	N	Unifocal	N	F	39	Left	0.6	Lower	Y	Y	Y	N	Y
BRAF,NCOR2,KMT2C	N	N	PTC（L）0.5*0.4cm	N	Unifocal	N	F	38	Left	0.43	Middle	Y	Y	Y	N	Y
BRAF	N	N	PTC（R）0.15*0.15cm；0.1*0.1cm HT	Y	Multifocal	N	F	30	Right	0.38
BRAF	Y(Central)	Y	PTC（R）1.8*1.7cm	N	Unifocal	Y	F	50	Right	1.72	Lower	Y	Y	Y	N	N
BRAF	Y(Central)	N	PTC（L）0.3*0.2cm；（R）0.5*0.2cm HT	Y	Multifocal	N	F	58	Bilaterality	1.37
（L）BRAF, ZFHX3	Y(Central and lateral cervical)	Y	PTC（L）1*0.8cm；0.1*0.05cm； （R）0.05*0.02cm	N	Multifocal	N	M	37	Bilaterality	1.61
BRAF	N	N	PTC（R）4.5*4cm	N	Multifocal	Y	F	61	Right	4.97
BRAF	Y(Central)	Y	PTC（L）1.5*1.2cm；（R）：2.3*1.7cm，0.2*0.2cm	N	Multifocal	N	M	38	Bilaterality	1.89
（LN）无 （R）BRAF	Y(Central and lateral cervical)	N	PTC（R）0.6*0.5cm，0.2*0.1cm	N	Multifocal	N	M	39	Right	0.54
（LN）BRAF (R)BRAF,RET,NOTCH1,ZFHX3	Y(Central)	Y	PTC（R）1*0.8cm	N	Unifocal	N	F	35	Right	1.28	Lower	Y	Y	Y	N	Y
BRAF	N	N	PTC（L）0.8*0.7cm；0.15*0.15cm； 0.1*0.1cm；（R）0.3*0.2cm	N	Multifocal	Y	M	51	Bilaterality	0.96
BRAF	Y(Central)	N	PTC（R）0.5*0.4cm，0.2*0.1cm	N	Multifocal	N	F	72	Right	0.57
BRAF	Y(Central)	N	PTC（R）0.2*0.2cm，0.2*0.2cm，HT	Y	Multifocal	N	F	37	Right	0.58
（R）BRAF（LN）BRAF,AXIN1	Y(Central)	N	PTC（L）0.6*0.5cm，0.2*0.2cm； （R）0.9*0.8cm，0.13*0.12cm	N	Multifocal	N	F	52	Bilaterality	0.94
BRAF	Y(Central)	Y	PTC（L）:1.6*1.1cm；(R)：1.3*1.2cm， 0.5*0.5cm，0.3*0.3cm	N	Multifocal	N	F	38	Bilaterality	1.89
BRAF	N	N	PTC（L）0.28*0.28cm，HT	Y	Unifocal	N	F	57	Left	0.36	Middle	Y	Y	Y	Y	N
（R PTC,R LN）BRAF PTEN	Y(Central and lateral cervical)	Y	PTC（R）1.5*1.4cm，HT	Y	Unifocal	N	M	35	Right	0.54	Lower	Y	Y	Y	N	N
BRAF	N	N	PTC（L）0.3*0.3cm	N	Unifocal	N	M	44	Left	0.35	Lower	Y	Y	Y	Y	Y
（R0.8*0.8cm）BRAF,AXIN1,KMT2C （LN）KMT2C （R1.1*0.9cm）BRAF,KMT2C	Y(Central and lateral cervical)	N	PTC（R）1.1*0.9cm；0.8*0.8cm	N	Multifocal	N	F	43	Right	1.07
BRAF	Y(Central)	N	PTC（L）0.2*0.2cm	N	Unifocal	N	F	37	Left	0.23	Lower	Y	N	Y	Y	Y
BRAF	N	N	PTC（L）0.9*0.6cm；subacute thyroiditis （0.8*0.5cm）;HT	Y	Unifocal	N	F	41	Left	0.85	Upper	Y	Y	Y	N	N
BRAF	Y(Central)	N	PTC（R）0.2*0.1cm	N	Unifocal	N	F	43	Right	0.3	Middle	Y	Y	Y	Y	N
BRAF,TSC2 NOTCH1	N	N	PTC（R）0.5*0.4cm，0.4*0.4cm	N	Multifocal	N	F	51	Right	0.71
（R LN,R PTC）BRAF	Y(Central and lateral cervical)	Y	PTC（R）0.7*0.5cm；（L）0.05*0.05cm	N	Multifocal	N	M	52	Bilaterality	0.93
BRAF,ZFHX3	N	N	PTC（L）0.2*0.2cm	N	Unifocal	N	F	58	Left	1.65	Lower	Y	Y	Y	Y	Y
（LN）TSC2 （R）TSC2,BRAF	Y(Central and lateral cervical)	Y	PTC（R）1.5*0.8cm	N	Unifocal	N	F	46	Right	1.77	Upper	Y	Y	Y	Y	Y
BRAF	Y(Central)	N	PTC（L）0.4*0.3cm；（R）0.2*0.2cm	N	Multifocal	N	M	37	Bilaterality	0.45
BRAF	N	N	PTC（L）0.6*0.5cm，0.15*0.1cm， 0.15*0.1cm；（R）0.2*0.2cm；0.2*0.1cm	N	Multifocal	N	F	45	Bilaterality	0.54
BRAF AXIN1	Y(Central and lateral cervical)	Y	PTC（L）1.0*0.8cm；0.1*0.05cm，0.05*0.05cm	N	Multifocal	Y	F	26	Left	0.96
BRAF	Y(Lateral cervical)	N	PTC（L）0.45*0.2cm	N	Unifocal	N	M	44	Left	0.62	Middle	Y	Y	Y	Y	Y
TSC2,ZFHX3 BRAF	Y(Lateral cervical)	N	PTC（R）0.3*0.2cm； （R）NG	N	Unifocal	N	M	60	Right	0.4	Upper	Y	Y	Y	Y	Y
BRAF	N	N	PTC（L）1.3*0.8cm	N	Unifocal	N	M	77	Left	0.96	Lower	Y	Y	Y	Y	Y
（R PTC,R LN）BRAF,TERT,PTEN,AKT1	Y(Central and lateral cervical)	Y	PTC(R）13*12cm	N	Multifocal	Y	F	75	Bilaterality	13.38
BRAF	N	N	PTC(R）0.2*0.2*0.2cm	N	Unifocal	N	F	46	Right	0.38	Upper	Y	Y	Y	Y	Y
KRAS BRAF	N	N	PTC（L）0.1*0.1*0.1cm；（R）0.2*0.2*0.2cm	N	Multifocal	N	F	59	Bilaterality	0.28
HRAS BRAF	Y(Central)	N	PTC（L）0.7*0.6*0.5cm；0.2*0.2*0.2cm； （R）0.3*0.2*0.2cm	N	Multifocal	N	M	61	Bilaterality	0.74
BRAF	N	N	PTC(R）0.3*0.3cm	N	Unifocal	N	M	43	Right	0.59	Lower	Y	Y	Y	Y	N
BRAF TSHR,AXIN1	Y(Central)	N	PTC(R）0.7*0.5cm	N	Unifocal	N	F	52	Right	0.75	Middle	Y	Y	Y	Y	N
BRAF ATM	N	N	PTC(R）0.4*0.4*0.3cm	N	Unifocal	N	F	45	Right	0.43	Lower	Y	Y	Y	Y	N
BRAF DICER1 NOTCH1	N	N	PTC(L)0.4*0.3cm，0.3*0.3cm；HT NG（R）0.5*0.3cm	Y	Multifocal	N	F	65	Left	0.64
BRAF,TERT	Y(Central and lateral cervical)	Y	PTC(R）1*0.8cm	N	Unifocal	N	F	32	Right	1.03	Upper	Y	Y	Y	Y	Y
BRAF NCOR2	Y(Central)	N	PTC（L）1.2*1.1cm	N	Unifocal	N	F	54	Left	1.21	Lower	Y	Y	Y	N	Y
BRAF,RET AXIN1	N	N	PTC（L）0.4*0.3*0.3cm	N	Unifocal	N	M	75	Left	0.48	Lower	Y	Y	Y	N	Y
BRAF	Y(Central)	Y	PTC（R）0.9*0.8cm,0.4*0.3cm,0.3*0.3cm	N	Multifocal	N	M	39	Right	0.62
（L）BRAF （R）NRAS	Y(Central and lateral cervical)	Y	PTC(L)0.8*0.6*0.5cm，NG	N	Unifocal	N	F	33	Left	0.71	Upper	Y	Y	Y	N	Y
（R）BRAF	Y(Central)	Y	PTC（R）0.7*0.5cm,0.1*0.1cm；HT	Y	Multifocal	N	F	34	Right	0.71
(R)BRAF IDH1	Y(Central)	N	PTC（R）0.9*0.5*0.4cm NG（R）0.4*0.4cm	N	Unifocal	N	F	40	Right	0.99	Isthmus	Y	Y	Y	N	N
（L）BRAF	Y(Central)	N	PTC(L)1.2*0.9cm	N	Unifocal	N	M	35	Left	0.83	Upper	Y	Y	Y	Y	Y
(R)BRAF	N	N	PTC（R）0.3*0.2*0.2cm	N	Unifocal	N	M	33	Right	0.39	Middle	Y	Y	Y	Y	N
(L,R)BRAF NOTCH1	Y(Central)	N	PTC（R）0.6*0.4cm，0.5*0.4cm（L）0.25*0.25cm HT	Y	Multifocal	N	F	24	Bilaterality	0.53
BRAF NOTCH1,RET,TSC2	Y(Central)	N	PTC（L）0.3*0.2cm，0.2*0.2cm；（R)0.2*0.1cm ，0.1*0.1cm	N	Multifocal	N	F	50	Bilaterality	0.41
BRAF ZFHX3	Y(Central)	Y	PTC(L)：0.4*0.4cm；(R)：0.4*0.3cm，0.4*0.4cm subacute thyroiditis	N	Multifocal	N	M	59	Bilaterality	0.54
BRAF	Y(Central)	N	PTC（L)0.5*0.2*0.2cm，0.3*0.3*0.3； NG（0.2*0.2*0.2cm）	N	Multifocal	N	F	42	Left	0.32
（L）BRAF	N	N	PTC（L）0.5*0.4*0.4cm	N	Unifocal	N	F	46	Left	0.53	Middle	Y	Y	Y	N	Y
（L PTC,L LN）BRAF	Y(Central and lateral cervical)	Y	PTC( L )0.8*0.7cm,（R）0.2*0.2cm	N	Multifocal	Y	F	37	Bilaterality	0.82
(L)BRAF	N	N	PTC（L）0.3*0.2*0.1cm	N	Unifocal	N	F	54	Left	0.34	Lower	Y	Y	Y	Y	N
（L1.0cm）BRAF	N	Y	PTC（L）1*0.6cm；0.3*0.3cm	N	Multifocal	N	M	46	Left	1.07
Abbreviation:R,right;L,left; LNM, lymph node metastasis; PTC, Papillary thyroid cancer;NG,nodular goiter;MNG,multinodular goiter;HT,Hashimoto's thyroiditis;F,female;M,male;Y,yes;N,no;BRAF,BRAF V600E.
